# Supplementary material for: Market of tissue engineering in Canada from 2011 to 2020
Source: Front Bioeng Biotechnol. 2023 May 31;11:1170423. doi: 10.3389/fbioe.2023.1170423 (PMC10264613; doi:10.3389/fbioe.2023.1170423)
Supplement: Supplementary file 1 [file Table1.XLSX]

## Sheet: Sheet1
COMPANY NAME	FOUNDED	OWNERSHIP	CATEGORY	PRODUCT
3DBioFibR	2020	Private	Biomaterials	Natural, high valued biofibres
3DQue Systems	2018	Industry	Production	3D printing, production on demand
Abk Biomedical	2012	Private	Biotechnology	Biomaterials with a focus on treating hypervascular tumors.
AmacaThera	2015	Private	Biotechnology	Hydrogel-based drug delivery platforms
Appili Therapeutics Inc.	2015	Industry	Biotechnology/ Therapeutics and Diagnostics	Drug development for combating infectious diseases
Aspect Biosystems	2013	Industry	Biotechnology/ R&D Services	Specializes in 3D bioprinting and tissue engineering
Aurora spine	2012	Industry	Medical Technology	Spinal implants-minimally invasive
Bluerock Therapeutics	2016	Private	Regenerative medicine	Induced pluripotent stem cell (iPSC) therapies to cure a range of diseases for heart
Canadian board of Orthobiologics and regenerative medicine	2020	not for profit	Regenerative medicine	Service company
CCRM	2011	Private	Commericial	Commercialization of stem cell- and biomaterials-based.
CCRT(canadian centres for regenerative therapy)	2016	Private	Health care	ChondrostemTM is a marrow-based cell therapy allograft that regenerates, heals cartilage, and repairs damaged tissue.
CellCAN	2014	non-profit	Research	Network of Canada's main cell therapy centres
Covina Biomedical	2015	Private	Medical	Minimally invasive orthopaedics company producing injectable biomaterials
Excellthera	2015	Private	Biotechnology	Molecules and bioengineering solutions to expand blood stem and immune cells
Fortuna Fix	2016	Industry	Medical Technology	Bio-scaffolding technology for neurodegenerative diseases
Inteligex Inc	2018	Private	Stem cell	stem cell-based therapeutics to restore function in patients with spinal cord injury
Morphocell Technologies	2018	Industry	Medical Technology/ R&D	Tissue engineering for treating liver diseases
Novoheart	2014	Public	Biotechnology	envelops heart therapeutics including first human mini heart
Ontario institute for regenerative medicine	2014	non-profit	biotechnology	non-profit stem cell institute dedicated to transforming discoveries into clinical trials
Ortho regenerative technologies	2015	Public	Biotechnology	Lyophilized scaffold comprising at least one polysaccharide for tissue repair.
Polumiros	2016	Private	Biomaterials	Novel immunomodulatory polymer platform technology that manages inflammation and improves healing
RegenaStem	2011	Private	Stem cell	Cellular therapy solutions
Satellos Bioscience	2018	Private	Regenerative medicine	Modulating stem cell polarity to stimulate in vivo tissue repair and regeneration
Spiderwort	2019	Industry	Biotechnology/R&D	Biomaterials for 3D in vitro research and regenerative medicine
